# Supplementary material for: In-vitro analysis of stress dynamics in polyamide and metal acrylic distal extension removable partial dentures
Source: BMC Oral Health. 2025 Oct 9;25:1575. doi: 10.1186/s12903-025-06969-1 (PMC12513151; doi:10.1186/s12903-025-06969-1)
Supplement: Supplementary file 1 — Supplementary Material 1. [file 12903_2025_6969_MOESM1_ESM.xlsx]

## Sheet: Sheet1
			Sensor 1									Sensor 2
			Force	Metal acrylic RPD		Polyamide RPD		P-Value	SE	SE		Force	Metal acrylic RPD		Polyamide RPD		P-Value	SE	SE
			19	4.54	3.14	-0.17	5.91	0.29	1.81288	3.41214		19	-0.7	5.65	1.91	6.41	0.625	3.26203	3.70082
			38	4.06	2.9	0.56	7.97	0.514	1.67432	4.60148		38	0.67	8.69	2.2	9.08	0.843	5.01717	5.24234
			57	3.95	4.2	2.12	9.73	0.78	2.42487	5.61762		57	2.22	6.71	-0.4	7.99	0.686	3.87402	4.61303
			77	5.06	3.32	3.35	7.44	0.734	1.9168	4.29549		77	2.38	5.81	6.41	7.71	0.51	3.35441	4.45137
			96	5.3	4.16	7.78	9.54	0.701	2.40178	5.50792		96	2.12	7.94	9.04	10.69	0.419	4.58416	6.17187
			115	4.57	9.43	9.69	9.77	0.55	5.44441	5.64071		115	4.56	11.46	9.22	11.53	0.645	6.61643	6.65685
			124	9.8	7.13	13.48	6.36	0.541	4.11651	3.67195		124	9.43	10.27	13.65	8.01	0.604	5.92939	4.62458
			154	11.78	6.69	16.57	4.85	0.372	3.86247	2.80015		154	11.39	12.39	17.49	5.97	0.486	7.15337	3.44678
			183	11.9	4.78	19.57	6.12	0.162	2.75973	3.53338		183	15.01	6.55	20.24	6.78	0.391	3.78164	3.91443
			192	14.88	3.22	22.42	4.88	0.089	1.85907	2.81747		192	17.69	2.38	21.69	4.93	0.275	1.37409	2.84634
			212	13.82	6.1	24.13	3.32	0.062	3.52184	1.9168		212	18.46	3.92	24.66	5.64	0.193	2.26321	3.25626
			231	16.34	3.09	26.99	2.9	0.012*	1.78401	1.67432		231	19.58	5.29	28.54	6.32	0.133	3.05418	3.64885
			250	14.94	4.74	29.88	3.16	0.010*	2.73664	1.82443		250	18.72	7.39	29.37	6.3	0.13	4.26662	3.63731
			Sensor 3									Sensor 4
			Force	Metal acrylic RPD		Polyamide RPD		P-Value	SE	SE		Force	Metal acrylic RPD		Polyamide RPD		P-Value	SE	SE
			19	3.03	8.17	3.05	7.42	0.998	4.71695	4.28394		19	2.51	5.09	3.98	7.33	0.79	2.93871	4.23198
			38	2.84	7.76	3.66	12.81	0.929	4.48024	7.39586		38	1.75	8.48	3.81	12.19	0.822	4.89593	7.0379
			57	3.31	7.07	3.13	12.11	0.983	4.08187	6.99171		57	4.27	6.26	5.16	10.01	0.903	3.61421	5.77928
			77	5.37	5.14	7.27	9.91	0.783	2.96758	5.72154		77	5.2	5.89	10.38	8.82	0.445	3.40059	5.09223
			96	5.39	9.16	11.75	11.29	0.491	5.28853	6.51828		96	6.04	9	13.35	9.4	0.386	5.19615	5.42709
			115	6.2	11.96	12.52	13.82	0.581	6.90511	7.97898		115	9.13	11.96	16.98	10.96	0.449	6.90511	6.32776
			124	11.6	9.25	17.64	11.24	0.512	5.34049	6.48942		124	15.38	8.25	21.2	7.14	0.408	4.76314	4.12228
			154	13.07	8.38	18.39	9.08	0.497	4.8382	5.24234		154	16.64	8.07	24.67	6.65	0.255	4.65922	3.83938
			183	15.45	5.48	22.89	7.6	0.241	3.16388	4.38786		183	18.01	4	29.18	8.02	0.097	2.3094	4.63035
			192	18.35	3.11	24	7.89	0.312	1.79556	4.55529		192	24.11	2.51	30.86	5.28	0.116	1.44915	3.04841
			212	18.55	5.59	25.09	5.22	0.213	3.22739	3.01377		212	24.72	4.14	34.43	4.45	0.050*	2.39023	2.56921
			231	19.2	4.86	28.15	6.79	0.137	2.80592	3.92021		231	25.02	3.57	37.85	3.82	0.013*	2.06114	2.20548
			250	17.17	8.41	29.85	5.51	0.094	4.85552	3.1812		250	25.71	7.44	41.83	2.75	0.024*	4.29549	1.58771
			Sensor 5									Sensor 6
			Force	Metal acrylic RPD		Polyamide RPD		P-Value	SE	SE		Force	Metal acrylic RPD		Polyamide RPD		P-Value
			19	2.38	4.36	3.08	7.07	0.891	2.51725	4.08187		19	2.6	4.62	1.51	8.08	0.848	2.66736	4.66499
			38	5.26	8	5.09	9.23	0.982	4.6188	5.32894		38	1.67	7	-0.19	11.24	0.82	4.04145	6.48942
			57	3.87	5.1	8.15	8.71	0.503	2.94449	5.02872		57	-2.17	5.92	-0.54	10.28	0.823	3.41791	5.93516
			77	6.65	5.23	15.87	8.33	0.18	3.01954	4.80933		77	0.06	6.65	3.41	10.29	0.66	3.83938	5.94093
			96	6.51	10.48	18.44	12.2	0.268	6.05063	7.04367		96	-1.57	10.36	2.69	11.15	0.653	5.98135	6.43746
			115	10.19	9.06	19.16	11.04	0.338	5.23079	6.37395		115	-0.24	10.46	3.61	8.85	0.652	6.03908	5.10955
			124	13.98	7.97	24.15	8.76	0.211	4.60148	5.05759		124	2.3	8.9	5.72	6.18	0.613	5.13842	3.56802
			154	14.46	8.38	25.9	10.4	0.212	4.8382	6.00444		154	0.97	9.16	4.45	7.48	0.637	5.28853	4.31858
			183	16.93	3.1	31.53	8.82	0.054	1.78979	5.09223		183	1.47	4.26	6.52	4.75	0.243	2.45951	2.74241
			192	18.79	5.93	33.85	9.25	0.076	3.42369	5.34049		192	-0.16	6.82	7.18	5.81	0.229	3.93753	3.35441
			212	20.93	4.86	38.03	10.64	0.064	2.80592	6.14301		212	1.97	4.39	8.6	4	0.125	2.53457	2.3094
			231	23.15	5.6	42.14	8.6	0.033*	3.23316	4.96521		231	0.2	4.38	10.49	3.29	0.031*	2.52879	1.89948
			250	22.19	7.71	48.77	5.47	0.008*	4.45137	3.15811		250	-2.25	8.47	12.54	2.65	0.045*	4.89016	1.52998

## Sheet: Sheet2
			SENSOR 2
			Force	Group	N	Mean	SD	p- value#
				Metal acrylic RPD	3	-0.7	5.65
				Polyamide RPD	3	1.91	6.41
			19	Total	6	0.6	5.59	0.625
				Metal acrylic RPD	3	0.67	8.69
				Polyamide RPD	3	2.2	9.08
			38	Total	6	1.43	7.99	0.843
				Metal acrylic RPD	3	2.22	6.71
				Polyamide RPD	3	-0.4	7.99
			57	Total	6	0.91	6.75	0.686
				Metal acrylic RPD	3	2.38	5.81
				Polyamide RPD	3	6.41	7.71	0.51
			77	Total	6	4.39	6.5	Metal acrylic RPD
				Metal acrylic RPD	3	2.12	7.94
				Polyamide RPD	3	9.04	10.69
			96	Total	6	5.58	9.23	0.419
				Metal acrylic RPD	3	4.56	11.46
				Polyamide RPD	3	9.22	11.53
			115	Total	6	6.89	10.59	0.645
			124	Metal acrylic RPD	3	9.43	10.27	0.604
				Polyamide RPD	3	13.65	8.01
				Total	6	11.54	8.56
				Metal acrylic RPD	3	11.39	12.39
				Polyamide RPD	3	17.49	5.97
			154	Total	6	14.44	9.32	0.486
				Metal acrylic RPD	3	15.01	6.55
				Polyamide RPD	3	20.24	6.78
			183	Total	6	17.62	6.61	0.391
				Metal acrylic RPD	3	17.69	2.38
				Polyamide RPD	3	21.69	4.93
			192	Total	6	19.69	4.1	0.275
				Metal acrylic RPD	3	18.46	3.92
				Polyamide RPD	3	24.66	5.64
			212	Total	6	21.56	5.52	0.193
				Metal acrylic RPD	3	19.58	5.29
				Polyamide RPD	3	28.54	6.32
			231	Total	6	24.06	7.16	0.133
				Metal acrylic RPD	3	18.72	7.39
				Polyamide RPD	3	29.37	6.3
			250	Total	6	24.05	8.47	0.13
			*Significant at 5% level of significance; # Independent sample t test

## Sheet: Sheet3
			SENSOR 3
			Force	Group	N	Mean	SD	p- value#
				Metal acrylic RPD	3	3.03	8.17
				Polyamide RPD	3	3.05	7.42
			19	Total	6	3.04	6.98	0.998
				Metal acrylic RPD	3	2.84	7.76
				Polyamide RPD	3	3.66	12.81
			38	Total	6	3.25	9.48	0.929
				Metal acrylic RPD	3	3.31	7.07
				Polyamide RPD	3	3.13	12.11
			57	Total	6	3.22	8.87	0.983
				Metal acrylic RPD	3	5.37	5.14
				Polyamide RPD	3	7.27	9.91
			77	Total	6	6.32	7.14	0.783
				Metal acrylic RPD	3	5.39	9.16
				Polyamide RPD	3	11.75	11.29
			96	Total	6	8.57	9.84	0.491
				Metal acrylic RPD	3	6.2	11.96
				Polyamide RPD	3	12.52	13.82
			115	Total	6	9.36	12.06	0.581
			124	Metal acrylic RPD	3	11.6	9.25	0.512
				Polyamide RPD	3	17.64	11.24
				Total	6	14.62	9.78
				Metal acrylic RPD	3	13.07	8.38
				Polyamide RPD	3	18.39	9.08
			154	Total	6	15.73	8.34	0.497
				Metal acrylic RPD	3	15.45	5.48
				Polyamide RPD	3	22.89	7.6
			183	Total	6	19.17	7.19	0.241
				Metal acrylic RPD	3	18.35	3.11
				Polyamide RPD	3	24	7.89
			192	Total	6	21.18	6.19	0.312
				Metal acrylic RPD	3	18.55	5.59
				Polyamide RPD	3	25.09	5.22
			212	Total	6	21.82	6.02	0.213
				Metal acrylic RPD	3	19.2	4.86
				Polyamide RPD	3	28.15	6.79
			231	Total	6	23.68	7.2	0.137
				Metal acrylic RPD	3	17.17	8.41
				Polyamide RPD	3	29.85	5.51
			250	Total	6	23.51	9.42	0.0.94

## Sheet: Sheet4
				SENSOR 4
				Force	Group	N	Mean	SD	p-value#
					Metal acrylic RPD	3	2.51	5.09
					Polyamide RPD	3	3.98	7.33
				19	Total	6	3.24	5.7	0.79
					Metal acrylic RPD	3	1.75	8.48
					Polyamide RPD	3	3.81	12.19
				38	Total	6	2.78	9.46	0.822
					Metal acrylic RPD	3	4.27	6.26
					Polyamide RPD	3	5.16	10.01
				57	Total	6	4.71	7.48	0.903
					Metal acrylic RPD	3	5.2	5.89
					Polyamide RPD	3	10.38	8.82
				77	Total	6	7.79	7.29	0.445
					Metal acrylic RPD	3	6.04	9
					Polyamide RPD	3	13.35	9.4
				96	Total	6	9.7	9.15	0.386
					Metal acrylic RPD	3	9.13	11.96
					Polyamide RPD	3	16.98	10.96
				115	Total	6	13.05	11.12	0.449
				124	Metal acrylic RPD	3	15.38	8.25	0.408
					Polyamide RPD	3	21.2	7.14
					Total	6	18.29	7.6
					Metal acrylic RPD	3	16.64	8.07
					Polyamide RPD	3	24.67	6.65
				154	Total	6	20.66	7.94	0.255
					Metal acrylic RPD	3	18.01	4
					Polyamide RPD	3	29.18	8.02
				183	Total	6	23.59	8.34	0.097
					Metal acrylic RPD	3	24.11	2.51
					Polyamide RPD	3	30.86	5.28
				192	Total	6	27.48	5.23	0.116
					Metal acrylic RPD	3	24.72	4.14
					Polyamide RPD	3	34.43	4.45
				212	Total	6	29.58	6.56	0.0.050*
					Metal acrylic RPD	3	25.02	3.57
					Polyamide RPD	3	37.85	3.82
				231	Total	6	31.43	7.77	0.013*
					Metal acrylic RPD	3	25.71	7.44
					Polyamide RPD	3	41.83	2.75
				250	Total	6	33.77	10.15	0.0.24*

## Sheet: Sheet5
				SENSOR 5
				Force	Group	N	Mean	SD	p- value#
					Metal acrylic RPD	3	2.38	4.36
					Polyamide RPD	3	3.08	7.07
				19	Total	6	2.73	5.27	0.891
					Metal acrylic RPD	3	5.26	8
					Polyamide RPD	3	5.09	9.23
				38	Total	6	5.18	7.72	0.982
					Metal acrylic RPD	3	3.87	5.1
					Polyamide RPD	3	8.15	8.71
				57	Total	6	6.01	6.8	0.503
					Metal acrylic RPD	3	6.65	5.23
					Polyamide RPD	3	15.87	8.33
				77	Total	6	11.26	8.01	0.18
					Metal acrylic RPD	3	6.51	10.48
					Polyamide RPD	3	18.44	12.2
				96	Total	6	12.48	12.09	0.268
					Metal acrylic RPD	3	10.19	9.06
					Polyamide RPD	3	19.16	11.04
				115	Total	6	14.67	10.28	0.338
					Metal acrylic RPD	3	13.98	7.97
					Polyamide RPD	3	24.15	8.76
				124	Total	6	19.07	9.33	0.211
					Metal acrylic RPD	3	14.46	8.38
					Polyamide RPD	3	25.9	10.4
				154	Total	6	20.18	10.52	0.212
					Metal acrylic RPD	3	16.93	3.1
					Polyamide RPD	3	31.53	8.82
				183	Total	6	24.23	9.95	0.054
					Metal acrylic RPD	3	18.79	5.93
					Polyamide RPD	3	33.85	9.25
				192	Total	6	26.32	10.79	0.076
					Metal acrylic RPD	3	20.93	4.86
					Polyamide RPD	3	38.03	10.64
				212	Total	6	29.48	11.93	0.064
					Metal acrylic RPD	3	23.15	5.6
				231	Polyamide RPD	3	42.14	8.6	0.033*
					Total	6	32.64	12.26
				250	Metal acrylic RPD	3	22.19	7.71
					Polyamide RPD	3	48.77	5.47
					Total	6	35.48	15.74	0.008*

## Sheet: Sheet6
				SENSOR 6
				Force	Group	N	Mean	SD	p- value#
					Metal acrylic RPD	3	2.6	4.62
					Polyamide RPD	3	1.51	8.08
				19	Total	6	2.06	5.92	0.848
					Metal acrylic RPD	3	1.67	7
					Polyamide RPD	3	-0.19	11.24
				38	Total	6	0.74	8.44	0.82
					Metal acrylic RPD	3	-2.17	5.92
					Polyamide RPD	3	-0.54	10.28
				57	Total	6	-1.35	7.56	0.823
					Metal acrylic RPD	3	0.06	6.65
					Polyamide RPD	3	3.41	10.29
				77	Total	6	1.73	7.96	0.66
					Metal acrylic RPD	3	-1.57	10.36
					Polyamide RPD	3	2.69	11.15
				96	Total	6	0.56	9.9	0.653
					Metal acrylic RPD	3	-0.24	10.46
					Polyamide RPD	3	3.61	8.85
				115	Total	6	1.68	8.92	0.652
				124	Metal acrylic RPD	3	2.3	8.9	0.613
					Polyamide RPD	3	5.72	6.18
					Total	6	4.01	7.1
					Metal acrylic RPD	3	0.97	9.16
					Polyamide RPD	3	4.45	7.48
				154	Total	6	2.71	7.72	0.637
					Metal acrylic RPD	3	1.47	4.26
					Polyamide RPD	3	6.52	4.75
				183	Total	6	4	4.89	0.243
					Metal acrylic RPD	3	-0.16	6.82
					Polyamide RPD	3	7.18	5.81
				192	Total	6	3.51	6.95	0.229
					Metal acrylic RPD	3	1.97	4.39
					Polyamide RPD	3	8.6	4
				212	Total	6	5.29	5.22	0.125
					Metal acrylic RPD	3	0.2	4.38
					Polyamide RPD	3	10.49	3.29
				231	Total	6	5.34	6.62	0.031*
					Metal acrylic RPD	3	-2.25	8.47
					Polyamide RPD	3	12.54	2.65
				250	Total	6	5.15	9.86	0.045*
